# Supplementary material for: Changes of Ex Vivo Cervical Epithelial Cells Due to Electroporation with JMY
Source: Int J Mol Sci. 2023 Nov 28;24(23):16863. doi: 10.3390/ijms242316863 (PMC10706833; doi:10.3390/ijms242316863)
Supplement: Supplementary file 1 [file ijms-24-16863-s001.zip]

Archive with 1 entries (1 files):
- ijms-2680010-supplementary.pdf
